# Supplementary material for: Endophyte Bacillus subtilis evade plant defense by producing lantibiotic subtilomycin to mask self-produced flagellin
Source: Commun Biol. 2019 Oct 10;2:368. doi: 10.1038/s42003-019-0614-0 (PMC6787100; doi:10.1038/s42003-019-0614-0)
Supplement: Supplementary file 3 — Supplementary Data 1 [file 42003_2019_614_MOESM3_ESM.xlsx]

## Sheet: Fig 1e
Fig 1e. Size exclusion chromatography assay of Apn5.
Fragment No.	Inhibition holo r(mm)	The relative amount of subtilomycin(%)	Intensity of the specific protein band by CBB stain	The relative amount of flagellin(%)		Total flagellin amount	Total subtilomycin activity
1	0	0	0	0		1416.98	4.2
2	0	0	525.209	37.0675
3	0	0	792.252	55.9144
4	1.5	35.7143	565.058	39.8799			The relative amount of subtilomycin(%)
5	3.5	83.3333	284.312	20.0658			The relative amount of flagellin(%)
6	2.5	59.5238	200.051	14.1189
7	1.5	35.7143	354.358	25.0094
8	2.5	59.5238	299.082	21.1082
9	3.5	83.3333	125.937	8.88823
10	2.5	59.5238	147.953	10.442
11	1	23.8095	90.7365	6.40387
12	1	23.8095	34.946	2.46637
13	0.5	11.9048	26.3012	1.85625
14	0	0	23.825	1.68149
15	0	0	23.82	1.68113
16	0	0	45.39	3.20347
17	0	0	22.2598	1.57102
18	1	23.8095	0	0
19	0.5	11.9048	0	0
20	0	0	0	0
21	0	0	0	0
22	0	0	0	0
23	0	0	0	0
24	0	0	0	0
25	0	0	0	0
26	0	0	0	0
27	0	0	0	0
28	0	0	0	0
29	0	0	0	0
30	0	0	0	0
Inhibition holo r(mm) indicates the relative activity of subtilomycin
Quantification for CBB stain band by software Quantity One

## Sheet: Fig 1g
Fig 1g MST analysis of the interaction of His-tagged Hag and purified subtilomycin.
	Hag-histag
	Concentration	Laser: 20/Led: 20	Laser: 20/Led: 20			∆Form(‰)
	0.24	921.849	930.421	926.135	6.06132	13.167
	0.48	924.459	924.021	924.24	0.309713	11.272
	0.97	921.163	924.93	923.046	2.66367	10.0785
	1.95	933.82	928.381	931.101	3.84595	18.1325
	3.9	921.93	928.818	925.374	4.87055	12.406
	7.8	901.568	924.368	912.968	16.122	0
	15.625	946.398	941.454	943.926	3.49594	30.958
	31.25	984.693	984.356	984.524	0.238295	71.5565
	62.5	1015.58	998.06	1006.82	12.3906	93.8535
	125	1017.11	972.234	994.673	31.7328	81.7045
	250	1005.35	965.362	985.358	28.2786	72.39
	500	979.869	989.331	984.6	6.69064	71.632

## Sheet: Fig 2b
Fig 2b Detection of ROS production in A. thaliana Col-0 and fls2-1 treated by Hag, Hag (delete-flg22), and Hag mixed with 15μM subtilomycin through luminescence assay.
0							avg	sd	se		Time after treatment	Hag/Col-0	SE	Hag+Subtilomycin/Col-0	SE	Hag(del-flg22)/Col-0	SE	Mock/Col-0	SE	Hag/fls2-1	SE	Hag+Subtilomycin/fls2-1	SE	Hag(del-flg22)/fls2-1	SE	Mock/fls2-1	SE
flg22	15	15	24	10	18	21	17.1667	4.95648	2.02347		0	12.6667	2.26078	6.83333	1.44722	8.83333	3.28041	4.16667	0.477261	7.16667	1.77795	9.16667	2.80971	7	1.80739	5.5	1.36015
Hag	15	18	10	19	5	9	12.6667	5.53775	2.26078		4	78.6667	8.04432	36.1667	7.46734	40.8333	4.51233	26.5	4.03939	43.8333	1.62104	33.5	6.15765	36.6667	5.67255	26.8333	2.32976
Hag+S	7	3	12	5	4	10	6.83333	3.54495	1.44722		6	42.3333	13.0452	24.8333	8.3961	17	3.37639	6.83333	1.51474	12.5	3.34415	6.33333	1.08525	13.5	3.60324	3.16667	0.872417
DHAG	18	17	11	2	-2	7	8.83333	8.03534	3.28041		8	124.333	76.8642	102.333	37.8873	13.3333	3.15876	2.66667	1.33333	7.66667	1.02198	3.5	1.38444	8.5	1.52206	4.66667	1.11555
mock	4	3	6	3	5	4	4.16667	1.16905	0.477261		9	355.333	211.277	109.167	33.5096	13.6667	3.81809	1.66667	1.28236	7	2.33809	2.33333	1.52023	6	1.59164	3	1.18322
flg22	13	9	6	5	13	5	8.5	3.78153	1.5438		11	477.667	234.853	70	18.5185	9.16667	2.651	1.83333	1.51474	8.16667	2.45515	1.33333	1.22927	2.16667	1.7591	1.16667	1.07755
Hag	5	8	8	4	15	3	7.16667	4.35507	1.77795		13	512.667	199.605	61.1667	15.7214	8.16667	3.44883	3.66667	1.40633	5	2.20605	1.83333	0.872417	3.16667	1.53659	0.666667	1.52023
Hag+S	1	19	5	7	16	7	9.16667	6.88234	2.80971		14	529.333	164.088	51.1667	15.7954	14.1667	6.45712	4.5	1.08781	7.5	2.66771	3.5	1.56525	5.5	2.1095	2.5	1.25831
DHAG	10	3	1	8	7	13	7	4.42719	1.80739		16	496.833	151.048	49.3333	13.7905	13.6667	5.94232	1	0.516398	5	2.33809	2.33333	1.7062	3.5	1.5	1.33333	0.614636
mock	7	6	4	0	10	6	5.5	3.33167	1.36015		18	483.5	147.049	35.8333	12.8929	13.5	7.09812	-3.66667	1.38243	0.833333	1.77795	-3.5	1.14746	-2.33333	1.42984	-3.66667	1.38243
											20	465.667	140.048	46.3333	12.635	22.5	8.79299	1.16667	0.600925	8.16667	2.30097	2.33333	1.2561	3.66667	1.58465	3	0.774597
4											21	427.167	115.258	46.8333	15.0519	22.1667	8.48299	3.33333	1.56347	5.33333	1.68655	1	0.730297	2.5	1.45488	2.33333	0.918937
A	67	58	69	44	50	81	61.5	13.5462	5.53022		23	385.833	106.203	46	12.9435	16.6667	8.61265	1.66667	1.3581	5.33333	1.7062	0.666667	1.97765	2.83333	1.35195	-0.5	0.957427
C	115	72	87	63	70	65	78.6667	19.7045	8.04432		24	346	94.3041	49.3333	12.1674	21.8333	9.12658	3	1.0328	6	2.39444	2	1.1547	3.16667	1.30171	-0.166667	0.792324
E	34	12	64	50	28	29	36.1667	18.2912	7.46734		26	308.667	83.4952	40	10.583	26.1667	8.86723	3	0.730297	9.16667	2.53531	6.16667	1.7966	4.66667	2.30458	4.33333	0.988826
G	58	46	35	42	39	25	40.8333	11.0529	4.51233		28	277.833	66.0174	41	13.0741	17.5	8.88726	2.33333	2.10819	6.5	2.53969	-1.16667	0.542627	2	1.59164	-2	1.0328
H	31	16	35	34	31	12	26.5	9.89444	4.03939		29	233.167	55.1787	42.8333	13.0318	23.1667	8.47513	3.66667	1.11555	6.5	1.89297	4.33333	2.65414	0.5	0.763763	1	0.730297
	56	51	56	55	45	35	49.6667	8.33467	3.40261		31	213.333	47.3742	33	9.43045	13.3333	6.02034	2.5	1.64823	3.5	2.3202	1.5	1.5864	-0.666667	1.17379	-2.5	0.562731
	41	39	44	42	49	48	43.8333	3.97073	1.62104		32	192.5	38.1469	29.5	8.61684	17.6667	8.23677	2	1.29099	5.5	3.27363	4	4.32049	4.83333	1.85143	-0.833333	0.833333
	20	29	18	31	47	56	33.5	15.0831	6.15765		33	173.833	34.1423	28.3333	8.68971	15.3333	8.03603	4.16667	2.05616	6.5	2.8954	5.16667	3.22921	1.83333	1.74005	1.33333	1.42984
	49	47	19	26	51	28	36.6667	13.8948	5.67255		35	153.667	28.8209	29.1667	7.03049	20.1667	6.04658	10.8333	1.4004	8.66667	1.83787	9.83333	4.34677	7	1.52753	3.16667	1.04616
	24	37	27	28	20	25	26.8333	5.70672	2.32976		36	140.667	24.9221	28.8333	9.43545	11.5	3.88802	6.66667	2.57768	5.5	1.94508	2.5	1.64823	2.16667	1.47007	0.666667	0.843274
											38	118.5	18.7132	19.8333	5.74698	10.5	4.02285	7	3.90726	7.66667	2.17051	5.5	2.27669	2.16667	1.66166	0.333333	1.40633
6
A	29	121	123	9	12	27	53.5	53.6498	21.9024
C	105	32	21	24	26	46	42.3333	31.9541	13.0452
E	12	10	59	21	40	7	24.8333	20.5662	8.3961
G	32	15	15	9	20	11	17	8.27043	3.37639
H	3	4	12	8	10	4	6.83333	3.71035	1.51474
	18	15	10	12	7	8	11.6667	4.2269	1.72562
	15	5	15	2	25	13	12.5	8.19146	3.34415
	5	11	5	8	4	5	6.33333	2.65832	1.08525
	17	14	10	0	27	13	13.5	8.8261	3.60324
	1	5	0	4	5	4	3.16667	2.13698	0.872417
8
A	55	525	311	47	17	194	191.5	197.723	80.72
C	507	61	55	18	39	66	124.333	188.278	76.8642
E	49	21	264	117	138	25	102.333	92.8045	37.8873
G	23	12	8	8	23	6	13.3333	7.73736	3.15876
H	5	-3	6	4	1	3	2.66667	3.26599	1.33333
	13	10	12	6	4	4	8.16667	4.02078	1.64148
	5	8	10	11	7	5	7.66667	2.50333	1.02198
	1	8	7	4	1	0	3.5	3.39116	1.38444
	9	10	9	14	3	6	8.5	3.72827	1.52206
	2	8	4	2	8	4	4.66667	2.73252	1.11555
9
A	125	829	413	114	19	327	304.5	295.77	120.748
C	1399	135	236	37	87	238	355.333	517.52	211.277
E	41	23	220	174	148	49	109.167	82.0815	33.5096
G	25	19	1	9	21	7	13.6667	9.35236	3.81809
H	0	5	0	4	4	-3	1.66667	3.14113	1.28236
	0	9	4	8	8	3	5.33333	3.55903	1.45297
	12	4	16	4	1	5	7	5.72713	2.33809
	4	3	6	-4	5	0	2.33333	3.7238	1.52023
	0	11	3	7	7	8	6	3.89872	1.59164
	0	1	7	6	1	3	3	2.89828	1.18322
11
A	143	915	461	127	7	366	336.5	328.918	134.28
C	1630	204	319	58	275	380	477.667	575.269	234.853
E	32	18	116	124	88	42	70	45.3608	18.5185
G	18	9	7	8	14	-1	9.16667	6.49359	2.651
H	9	1	-2	1	1	1	1.83333	3.71035	1.51474
	10	3	0	1	5	0	3.16667	3.86868	1.57938
	19	6	4	8	2	10	8.16667	6.01387	2.45515
	-2	7	1	0	1	1	1.33333	3.01109	1.22927
	-4	6	1	2	8	0	2.16667	4.30891	1.7591
	-3	2	2	5	1	0	1.16667	2.63944	1.07755
13
A	149	933	418	140	16	302	326.333	328.485	134.104
C	1473	244	376	99	419	465	512.667	488.931	199.605
E	31	19	120	91	64	42	61.1667	38.5093	15.7214
G	24	10	0	3	6	6	8.16667	8.44788	3.44883
H	3	5	2	10	1	1	3.66667	3.4448	1.40633
	1	3	4	-1	4	0	1.83333	2.13698	0.872417
	7	3	3	15	0	2	5	5.4037	2.20605
	5	0	3	0	3	0	1.83333	2.13698	0.872417
	8	1	1	0	8	1	3.16667	3.76386	1.53659
	-2	8	0	0	0	-2	0.666667	3.7238	1.52023
14
A	149	960	436	157	16	262	330	338.835	138.329
C	1289	257	417	151	550	512	529.333	401.931	164.088
E	27	5	114	61	69	31	51.1667	38.6907	15.7954
G	45	11	2	10	14	3	14.1667	15.8167	6.45712
H	2	9	2	4	6	4	4.5	2.66458	1.08781
	1	0	6	3	9	9	4.66667	3.93277	1.60555
	15	0	13	12	3	2	7.5	6.53452	2.66771
	11	1	2	2	4	1	3.5	3.83406	1.56525
	8	12	-1	0	9	5	5.5	5.1672	2.1095
	1	0	2	8	4	0	2.5	3.08221	1.25831
16
A	130	796	394	142	14	197	278.833	282.288	115.244
C	1201	255	404	149	474	498	496.833	369.99	151.048
E	31	13	99	80	49	24	49.3333	33.7797	13.7905
G	40	13	0	11	17	1	13.6667	14.5556	5.94232
H	0	0	2	0	3	1	1	1.26491	0.516398
	2	4	8	1	5	8	4.66667	2.94392	1.20185
	15	2	7	6	0	0	5	5.72713	2.33809
	1	5	-3	2	9	0	2.33333	4.17931	1.7062
	5	5	-1	3	9	0	3.5	3.67423	1.5
	0	3	2	0	0	3	1.33333	1.50555	0.614636
18
A	92	675	325	123	8	105	221.333	245.765	100.333
C	1160	229	387	142	502	481	483.5	360.196	147.049
E	20	-1	62	81	42	11	35.8333	31.5811	12.8929
G	39	8	-4	10	30	-2	13.5	17.3868	7.09812
H	-9	0	0	-4	-5	-4	-3.66667	3.38625	1.38243
	-4	-3	3	-8	-1	-5	-3	3.74166	1.52753
	2	-2	8	1	-5	1	0.833333	4.35507	1.77795
	0	-4	-2	-8	-2	-5	-3.5	2.81069	1.14746
	-6	0	-7	-2	2	-1	-2.33333	3.50238	1.42984
	-10	-3	0	-2	-3	-4	-3.66667	3.38625	1.38243
20
A	89	559	297	124	8	84	193.5	203.201	82.9565
C	1110	208	372	155	501	448	465.667	343.047	140.048
E	34	8	90	77	39	30	46.3333	30.9494	12.635
G	56	17	2	10	42	8	22.5	21.5383	8.79299
H	1	-1	2	3	0	2	1.16667	1.47196	0.600925
	5	2	21	13	6	3	8.33333	7.31209	2.98515
	13	6	5	17	2	6	8.16667	5.63619	2.30097
	0	7	2	-1	1	5	2.33333	3.07679	1.2561
	1	9	1	0	8	3	3.66667	3.88158	1.58465
	5	5	2	1	1	4	3	1.89737	0.774597
21
A	69	379	255	62	1	66	138.667	145.779	59.514
C	957	209	351	175	454	417	427.167	282.324	115.258
E	24	10	91	94	42	20	46.8333	36.8696	15.0519
G	57	21	6	6	36	7	22.1667	20.779	8.48299
H	1	2	1	11	3	2	3.33333	3.82971	1.56347
	5	4	7	4	7	12	6.5	3.01662	1.23153
	7	0	7	11	6	1	5.33333	4.13118	1.68655
	4	0	2	-1	0	1	1	1.78885	0.730297
	-3	2	2	2	8	4	2.5	3.56371	1.45488
	4	2	-2	4	3	3	2.33333	2.25093	0.918937
23
A	58	302	184	55	7	20	104.333	115.4	47.1117
C	876	181	296	171	425	366	385.833	260.143	106.203
E	25	12	88	83	36	32	46	31.7049	12.9435
G	56	12	-1	9	23	1	16.6667	21.0966	8.61265
H	3	1	2	0	7	-3	1.66667	3.32666	1.3581
	5	2	16	1	3	5	5.33333	5.46504	2.23109
	12	1	8	3	2	6	5.33333	4.17931	1.7062
	-5	5	-1	-4	7	2	0.666667	4.84424	1.97765
	1	2	0	0	7	7	2.83333	3.3116	1.35195
	1	0	-3	-1	-3	3	-0.5	2.34521	0.957427
24
A	41	224	160	47	5	29	84.3333	87.0165	35.5243
C	777	180	244	144	393	338	346	230.997	94.3041
E	34	17	79	91	49	26	49.3333	29.8038	12.1674
G	63	18	3	11	30	6	21.8333	22.3555	9.12658
H	0	2	2	2	5	7	3	2.52982	1.0328
	4	4	9	11	4	11	7.16667	3.54495	1.44722
	7	0	13	12	-1	5	6	5.86515	2.39444
	1	2	0	3	-1	7	2	2.82843	1.1547
	1	9	3	0	2	4	3.16667	3.18852	1.30171
	-1	0	-3	0	3	0	-0.166667	1.94079	0.792324
26
A	35	169	110	34	7	28	63.8333	62.3327	25.4472
C	691	137	256	136	336	296	308.667	204.521	83.4952
E	27	12	77	62	45	17	40	25.923	10.583
G	61	29	10	14	40	3	26.1667	21.7202	8.86723
H	4	2	1	6	2	3	3	1.78885	0.730297
	0	2	10	2	9	7	5	4.19524	1.7127
	8	2	15	18	4	8	9.16667	6.21021	2.53531
	5	5	5	0	9	13	6.16667	4.40076	1.7966
	1	14	-2	6	7	2	4.66667	5.64506	2.30458
	6	1	4	7	2	6	4.33333	2.42212	0.988826
28
A	40	132	97	30	0	12	51.8333	51.6853	21.1004
C	559	131	251	127	353	246	277.833	161.709	66.0174
E	24	8	97	58	35	24	41	32.025	13.0741
G	55	11	1	6	32	0	17.5	21.7692	8.88726
H	10	4	0	0	5	-5	2.33333	5.16398	2.10819
	8	4	8	4	0	3	4.5	3.08221	1.25831
	5	2	11	17	2	2	6.5	6.22093	2.53969
	-2	0	-2	-3	0	0	-1.16667	1.32916	0.542627
	7	5	-4	1	3	0	2	3.89872	1.59164
	-4	-3	2	-1	-1	-5	-2	2.52982	1.0328
29
A	41	122	101	14	3	29	51.6667	48.5702	19.8287
C	456	97	195	111	315	225	233.167	135.16	55.1787
E	22	7	89	72	44	23	42.8333	31.9213	13.0318
G	55	18	-1	19	40	8	23.1667	20.7597	8.47513
H	4	6	0	7	1	4	3.66667	2.73252	1.11555
	1	8	9	2	11	9	6.66667	4.13118	1.68655
	9	5	14	7	1	3	6.5	4.63681	1.89297
	7	0	-4	3	15	5	4.33333	6.50128	2.65414
	3	1	-1	0	2	-2	0.5	1.87083	0.763763
	-2	3	2	2	1	0	1	1.78885	0.730297
31
A	32	109	87	17	-2	33	46	42.8019	17.4738
C	403	91	175	120	291	200	213.333	116.043	47.3742
E	28	4	56	57	44	9	33	23.0998	9.43045
G	38	13	2	2	23	2	13.3333	14.7468	6.02034
H	9	0	1	6	0	-1	2.5	4.03733	1.64823
	1	3	8	3	8	5	4.66667	2.87518	1.17379
	3	-2	10	11	-1	0	3.5	5.68331	2.3202
	-3	0	-2	2	6	6	1.5	3.88587	1.5864
	-2	3	-2	1	1	-5	-0.666667	2.87518	1.17379
	-4	-1	-3	-4	-2	-1	-2.5	1.3784	0.562731
32
A	36	122	86	15	0	38	49.5	45.9206	18.747
C	342	104	172	98	256	183	192.5	93.4404	38.1469
E	18	7	51	55	37	9	29.5	21.1069	8.61684
G	55	6	7	11	26	1	17.6667	20.1759	8.23677
H	6	5	-1	2	2	-2	2	3.16228	1.29099
	1	5	8	8	-1	2	3.83333	3.76386	1.53659
	0	0	21	6	5	1	5.5	8.01873	3.27363
	4	-1	-2	-3	25	1	4	10.583	4.32049
	8	11	2	5	5	-2	4.83333	4.53505	1.85143
	0	0	2	-4	-1	-2	-0.833333	2.04124	0.833333
33
A	35	110	85	17	7	31	47.5	40.7713	16.6448
C	304	74	135	129	240	161	173.833	83.6311	34.1423
E	14	8	48	55	38	7	28.3333	21.2854	8.68971
G	53	15	0	4	17	3	15.3333	19.6842	8.03603
H	7	3	0	13	0	2	4.16667	5.03653	2.05616
	3	7	10	9	2	1	5.33333	3.82971	1.56347
	4	2	20	7	0	6	6.5	7.09225	2.8954
	2	-1	0	0	18	12	5.16667	7.90991	3.22921
	3	6	-4	0	7	-1	1.83333	4.26224	1.74005
	0	2	0	4	-4	6	1.33333	3.50238	1.42984
35
A	41	89	88	11	1	40	45	37.1968	15.1855
C	236	55	137	111	233	150	153.667	70.5965	28.8209
E	16	13	54	41	37	14	29.1667	17.2211	7.03049
G	39	21	5	10	37	9	20.1667	14.811	6.04658
H	15	11	11	14	8	6	10.8333	3.43026	1.4004
	2	13	28	8	12	6	11.5	9.02774	3.68556
	5	3	13	12	6	13	8.66667	4.50185	1.83787
	5	2	9	0	29	14	9.83333	10.6474	4.34677
	12	11	3	5	4	7	7	3.74166	1.52753
	2	8	2	2	4	1	3.16667	2.56255	1.04616
36
A	26	63	95	10	3	52	41.5	35.0699	14.3172
C	207	49	138	111	210	129	140.667	61.0464	24.9221
E	19	5	66	48	17	18	28.8333	23.112	9.43545
G	29	9	8	8	14	1	11.5	9.52365	3.88802
H	12	13	0	3	12	0	6.66667	6.31401	2.57768
	5	3	7	0	4	3	3.66667	2.33809	0.954521
	0	1	8	10	3	11	5.5	4.76445	1.94508
	3	2	1	-2	10	1	2.5	4.03733	1.64823
	9	3	-1	1	1	0	2.16667	3.60093	1.47007
	-3	1	3	2	1	0	0.666667	2.06559	0.843274
38
A	30	63	92	11	5	55	42.6667	33.4106	13.6398
C	175	50	113	102	165	106	118.5	45.8378	18.7132
E	11	12	31	35	30	0	19.8333	14.0772	5.74698
G	23	10	3	0	22	5	10.5	9.85393	4.02285
H	25	7	-2	8	3	1	7	9.57079	3.90726
	1	3	5	4	5	0	3	2.09762	0.856349
	4	4	15	14	4	5	7.66667	5.31664	2.17051
	10	0	0	4	14	5	5.5	5.57674	2.27669
	5	0	0	9	-2	1	2.16667	4.07022	1.66166
	0	-1	0	7	-3	-1	0.333333	3.4448	1.40633

## Sheet: Fig 2c
0							avg	SD	SE		Mean	0	4	5	7	8	10	11	12	14	15	17	19	20	21	23	24	26	28	29	31	32	34	35	37	38	40	41	42	44
Hag	3	0	-3	0	1	3	0.666667	2.25093	0.918937		Hag	0.666667	63.6667	42	43.1667	299.833	734.833	2114.67	2434.67	2535.67	2381.67	2088.67	1937.67	1841	1647	1586.67	1356.67	1196	1070.33	963.667	826.667	719	556	479.333	424.333	358	287	150.5	128.167	111.333
N	1	5	-2	1	-4	4	0.833333	3.43026	1.4004		apn5	-1.33333	23.8333	11.1667	1	-0.333333	-3.5	-7.16667	-1	-2	-0.833333	-0.333333	-1	-3.33333	-1.5	-3	-0.166667	-2.5	-4.16667	-7.83333	-5	1.66667	-6.16667	-1	0.833333	-3.33333	-3.83333	-2.16667	-1	-1.5
N2	-1	-1	2	2	1	0	0.5	1.3784	0.562731		ddH2O	-4.16667	1.83333	0.5	-3.16667	-3.16667	-6.66667	-8.66667	-0.833333	-3.5	-3.66667	-2.83333	-1.33333	-3.66667	-1.33333	-3.16667	-1.33333	-2.66667	-5.5	-7	-6.83333	0.166667	-6.83333	-1.16667	-1.5	-5	-3.83333	-3	-2	-1.83333
flg22bs	2	2	4	-3	5	-2	1.33333	3.20416	1.30809		SD
Hag+subtilomycin	3	2	3	0	6	0	2.33333	2.25093	0.918937		Hag	2.25093	24.6793	34.322	34.1902	353.827	776.429	624.747	483.224	531.918	506.968	502.962	362.394	351.279	335.519	315.445	310.189	232.714	166.836	192.074	162.211	89.5991	125.654	87.8882	59.1636	63.7887	31.4325	94.4029	80.2382	65.8108
N+subtilomycin	1	1	-1	-1	-2	-2	-0.666667	1.36626	0.557773		apn5	2.06559	4.62241	1.47196	2	2.73252	2.42899	3.18852	2.36643	2.60768	2.71416	1.75119	2.82843	1.96638	1.64317	1.78885	2.04124	2.16795	2.78687	1.16905	1.26491	2.73252	2.31661	2.28035	1.60208	1.36626	2.71416	2.2286	1.78885	1.3784
N2+subtilomycin	1	-2	3	-3	-3	0	-0.666667	2.42212	0.988826		ddH2O	1.83485	5.77639	2.94958	2.85774	2.31661	2.42212	1.8619	2.48328	1.3784	1.96638	1.94079	1.8619	1.96638	1.21106	2.31661	1.21106	1.0328	2.34521	1.67332	0.983192	2.2286	2.63944	1.16905	1.64317	0.632456	2.78687	2.82843	1.67332	2.2286
apn5	0	0	-4	0	0	-4	-1.33333	2.06559	0.843274		SE
ddH2O	-4	-4	-6	-6	-1	-4	-4.16667	1.83485	0.749074		Hag	0.918937	10.0753	14.0119	13.9581	144.449	316.976	476.243	528.852	547.867	510.908	441.5	397.91	373.548	330.37	316.41	267.548	234.246	205.387	184.308	158.019	131.669	104.415	85.3082	75.8072	61.7416	48.867	38.5398	32.7571	26.8672
											apn5	0.843274	1.88709	0.600925	0.816497	1.11555	0.991632	1.30171	0.966092	1.06458	1.10805	0.71492	1.1547	0.802773	0.67082	0.730297	0.833333	0.885061	1.13774	0.477261	0.516398	1.11555	0.945751	0.930949	0.654047	0.557773	1.10805	0.909823	0.730297	0.562731
4											ddH2O	0.749074	2.3582	1.20416	1.16667	0.945751	0.988826	0.760117	1.01379	0.562731	0.802773	0.792324	0.760117	0.802773	0.494413	0.945751	0.494413	0.421637	0.957427	0.68313	0.401386	0.909823	1.07755	0.477261	0.67082	0.258199	1.13774	1.1547	0.68313	0.909823
A	48	57	44	63	58	112	63.6667	24.6793	10.0753
C	29	23	28	21	22	19	23.6667	3.9833	1.62617
E	35	26	35	29	27	33	30.8333	4.02078	1.64148
G	25	23	33	16	15	19	21.8333	6.70572	2.7376			Hag	SE	Apn5	SE	Mock	SE
H	23	31	54	43	38	55	40.6667	12.6596	5.16828		0	0.666667	0.918937	1	0.843274	-4.16667	0.749074
	25	22	28	28	26	22	25.1667	2.71416	1.10805		4	63.6667	10.0753	23	1.88709	1.83333	2.3582
	26	47	24	18	18	29	27	10.7331	4.38178		5	42	14.0119	11	0.600925	0.5	1.20416
	16	26	27	22	23	29	23.8333	4.62241	1.88709		7	43.1667	13.9581	1	0.816497	-3.16667	1.16667
	1	-2	-3	5	12	-2	1.83333	5.77639	2.3582		8	299.833	144.449	0	1.11555	-3.16667	0.945751
											10	734.833	316.976	3	0.991632	-6.66667	0.988826
5											11	1113	476.243	7	1.30171	-8.66667	0.760117
A	29	30	28	27	26	112	42	34.322	14.0119		12	1285.5	528.852	1	0.966092	-0.83333	1.01379
C	15	4	24	22	18	6	14.8333	8.25631	3.37062		14	1349.83	547.867	2	1.06458	-3.5	0.562731
E	20	13	11	17	16	31	18	7.0993	2.89828		15	1278	510.908	0	1.10805	-3.66667	0.802773
G	13	5	22	12	35	8	15.8333	11.0167	4.49753		17	1147	441.5	0	0.71492	-2.83333	0.792324
H	19	15	23	30	19	24	21.6667	5.20256	2.12394		19	1074.67	397.91	1	1.1547	-1.33333	0.760117
	10	8	23	7	13	15	12.6667	5.88784	2.4037		20	1033	373.548	3	0.802773	-3.66667	0.802773
	14	21	28	22	19	24	21.3333	4.71876	1.92642		21	937.333	330.37	1	0.67082	-1.33333	0.494413
	11	10	13	12	9	12	11.1667	1.47196	0.600925		23	907.167	316.41	3	0.730297	-3.16667	0.945751
	-3	0	6	0	0	0	0.5	2.94958	1.20416		24	790.5	267.548	0	0.833333	-1.33333	0.494413
											26	694.167	234.246	2	0.885061	-2.66667	0.421637
7											28	627.333	205.387	4	1.13774	-5.5	0.957427
A	9	17	49	54	27	103	43.1667	34.1902	13.9581		29	575	184.308	7	0.477261	-7	0.68313
C	11	14	113	22	10	5	29.1667	41.4508	16.9222		31	492.333	158.019	5	0.516398	-6.83333	0.401386
E	9	9	2	8	8	10	7.66667	2.87518	1.17379		32	438	131.669	1	1.11555	0.166667	0.909823
G	184	7	43	14	11	17	46	68.7953	28.0856		34	341	104.415	6	0.945751	-6.83333	1.07755
H	16	15	14	54	34	27	26.6667	15.5649	6.35435		35	301.167	85.3082	1	0.930949	-1.16667	0.477261
	33	2	36	4	1	12	14.6667	15.8703	6.47903		37	266	75.8072	0	0.654047	-1.5	0.67082
	13	17	11	5	16	5	11.1667	5.23132	2.13568		38	232.167	61.7416	3	0.557773	-5	0.258199
	4	0	2	1	-2	1	1	2	0.816497		40	184.5	48.867	3	1.10805	-3.83333	1.13774
	-5	-1	-7	1	-4	-3	-3.16667	2.85774	1.16667		41	150.5	38.5398	2	0.909823	-3	1.1547
											42	128.167	32.7571	1	0.730297	-2	0.68313
8											44	111.333	26.8672	1	0.562731	-1.83333	0.909823
A	15	251	394	963	43	133	299.833	353.827	144.449
C	40	65	203	50	57	26	73.5	64.8776	26.4862
E	4	0	4	12	9	14	7.16667	5.38207	2.19722
G	458	37	116	148	72	99	155	153.185	62.5375
H	26	57	36	436	161	378	182.333	181.466	74.0831
	174	6	200	72	1	74	87.8333	83.2885	34.0024
	6	10	17	6	13	-2	8.33333	6.59293	2.69155
	0	-1	-2	5	-2	-2	-0.333333	2.73252	1.11555
	-5	-4	-3	-1	-6	0	-3.16667	2.31661	0.945751
10
A	41	997	1143	1980	104	144	734.833	776.429	316.976
C	99	150	306	268	148	126	182.833	83.6335	34.1432
E	3	-2	-2	2	13	21	5.83333	9.23941	3.77197
G	548	115	325	469	176	172	300.833	177.015	72.2659
H	25	221	119	1151	372	877	460.833	452.048	184.548
	515		545	343	38	451	378.4	205.433	83.8678
	26	16	15	-1	6	-1	10.1667	10.7223	4.37734
	0	-5	-2	-3	-7	-4	-3.5	2.42899	0.991632
	-5	-8	-3	-9	-9	-6	-6.66667	2.42212	0.988826
11
A		1698	1813	2833			2114.67	624.747	255.052
C		316	490	637	310	309	412.4	147.426	60.1862
E	-5	5	-7	2	5	2	0.333333	5.1251	2.09231
G	571	162	482	650	236	152	375.5	219.047	89.4255
H		470	312	1874	625	1104	877	631.252	257.708
	906		828	658	57		612.25	384.375	156.92
	147	20	6	-6	2	1	28.3333	58.7696	23.9926
	-3	-8	-9	-5	-6	-12	-7.16667	3.18852	1.30171
	-10	-11	-6	-9	-7	-9	-8.66667	1.8619	0.760117
12
A		2204	2110	2990			2434.67	483.224	197.275
C		346	663	857	509	425	560	203.372	83.0261
E	16	16	4	6	11	17	11.6667	5.60952	2.29008
G	565	179	504	720	339	151	409.667	225.585	92.0948
H		604	504	2205	650	1137	1020	706.068	288.251
	1069		987	814	110		745	436.473	178.189
	276	8	23	-2	15	13	55.5	108.338	44.2288
	2	-2	-4	1	-3	0	-1	2.36643	0.966092
	4	-1	-2	-2	-1	-3	-0.833333	2.48328	1.01379
14
A		2271	2188	3148			2535.67	531.918	217.154
C			610	922	546	476	638.5	196.763	80.3281
E	12	5	4	7	8	20	9.33333	5.92171	2.41753
G	527	186	469	566	341	146	372.5	177.596	72.5032
H		760	599	2189	714	1027	1057.8	651.526	265.984
	1087		1013	839	133		768	435.91	177.959
	338	14	10	7	6	7	63.6667	134.427	54.8797
	2	-2	-5	0	-4	-3	-2	2.60768	1.06458
	-2	-2	-4	-3	-5	-5	-3.5	1.3784	0.562731
15
A		2202	1989	2954			2381.67	506.968	206.969
C			652	839	634	588	678.25	110.503	45.1127
E	18	6	0	7	4	17	8.66667	7.25718	2.96273
G	513	206	456	430	290	128	337.167	152.864	62.4064
H		742	667	1995	741	867	1002.4	559.513	228.42
	953		1020	737	133		710.75	403.652	164.79
	399	27	14	9	20	12	80.1667	156.327	63.8203
	4	-2	-2	-1	-4	0	-0.833333	2.71416	1.10805
	-1	-3	-7	-4	-4	-3	-3.66667	1.96638	0.802773
17
A		1989	1643	2634			2088.67	502.962	205.333
C			539	736	620	544	609.75	91.9651	37.5446
E	21	7	3	9	3	21	10.6667	8.33467	3.40261
G	450	180	332	302	315	91	278.333	125.712	51.3216
H		753	616	1675	617	741	880.4	448.982	183.296
	853		877	701	162		648.25	333.402	136.111
	331	29	8	8	6	20	67	129.64	52.9251
	1	-1	0	-3	2	-1	-0.333333	1.75119	0.71492
	-1	0	-4	-3	-4	-5	-2.83333	1.94079	0.792324
19
A		1901	1595	2317			1937.67	362.394	147.947
C			502	660	554	514	557.5	71.8587	29.3362
E	22	15	-2	13	6	23	12.8333	9.57949	3.91081
G	471	111	301	232	274	89	246.333	139.645	57.0097
H		764	562	1528	672	592	823.6	401.493	163.909
	753		740	606	161		565	277.408	113.251
	332	24	23	18	10	31	73	127.075	51.8781
	4	-2	-1	-4	-3	0	-1	2.82843	1.1547
	1	0	-3	-3	-3	0	-1.33333	1.8619	0.760117
20
A		1814	1504	2205			1841	351.279	143.409
C			409	535	513	489	486.5	54.9758	22.4438
E	23	3	-2	0	5	11	6.66667	9.17969	3.74759
G	419	123	242	219	222	100	220.833	113.044	46.1501
H		703	474	1328	543	528	715.2	353.039	144.128
	696		733	565	166		540	259.542	105.958
	393	24	19	18	18	23	82.5	152.135	62.1089
	-3	0	-4	-4	-6	-3	-3.33333	1.96638	0.802773
	-4	-4	0	-6	-4	-4	-3.66667	1.96638	0.802773
21
A		1723	1280	1938			1647	335.519	136.975
C			388	505	527	468	472	61.0628	24.9288
E	27	0	-1	10	10	7	8.83333	10.1078	4.12647
G	374	123	203	174	202	84	193.333	100.083	40.8588
H		719	391	1184	528	455	655.4	320.063	130.665
	576		640	462	118		449	232.623	94.9678
	350	21	10	16	17	43	76.1667	134.63	54.9627
	-3	0	-2	1	-2	-3	-1.5	1.64317	0.67082
	0	0	-1	-2	-3	-2	-1.33333	1.21106	0.494413
23
A		1606	1262	1892			1586.67	315.445	128.78
C			327	445	489	423	421	68.4105	27.9285
E	39	15	-7	13	9	22	15.1667	15.1581	6.18825
G	380	94	142	163	207	63	174.833	112.594	45.9662
H		765	387	1152	503	425	646.4	318.813	130.155
	499		596	419	114		407	208.309	85.0418
	331	21	12	20	14	38	72.6667	126.888	51.802
	-4	-4	-3	-5	0	-2	-3	1.78885	0.730297
	-7	0	-3	-4	-2	-3	-3.16667	2.31661	0.945751
24
A		1388	1032	1650			1356.67	310.189	126.634
C			304	397	488	411	400	75.4763	30.8131
E	42	15	-3	10	6	20	15	15.3883	6.28225
G	341	79	131	117	150	71	148.167	99.1895	40.494
H		613	344	971	399	376	540.6	262.812	107.293
	410		554	341	113		354.5	183.834	75.05
	328	17	22	34	14	28	73.8333	124.728	50.9198
	1	0	-1	-1	-3	3	-0.166667	2.04124	0.833333
	0	-3	-2	-1	0	-2	-1.33333	1.21106	0.494413
26
A		1296	930	1362			1196	232.714	95.0053
C			266	352	396	361	343.75	55.1989	22.5348
E	45	8	0	17	8	23	16.8333	15.9426	6.50854
G	315	76	121	69	135	59	129.167	95.9217	39.1599
H		669	323	841	331	296	492	248.006	101.248
	343		446	320	102		302.75	144.613	59.038
	277	23	12	30	26	19	64.5	104.286	42.5744
	-6	-2	-2	-4	-1	0	-2.5	2.16795	0.885061
	-1	-3	-3	-3	-4	-2	-2.66667	1.0328	0.421637
28
A		1157	878	1176			1070.33	166.836	68.1106
C			197	275	340	313	281.25	62.1738	25.3824
E	77	3	-2	6	0	14	16.3333	30.2435	12.3468
G	306	48	102	58	135	36	114.167	101.02	41.2411
H		580	284	791	313	280	449.6	228.257	93.1856
	287	45	410	291	77		222	155.47	63.4705
	242	18	12	35	7	13	54.5	92.3618	37.7065
	-2	-4	-1	-8	-3	-7	-4.16667	2.78687	1.13774
	-3	-9	-5	-7	-6	-3	-5.5	2.34521	0.957427
29
A		1019	750	1122			963.667	192.074	78.4138
C			179	260	335	275	262.25	64.267	26.2369
E			-3	10	6	19	8	9.12871	3.72678
G	283	42	97	62	97	43	104	91.0692	37.1788
H		552	277	740	255	232	411.2	224.975	91.8456
	247	55	378	229	66		195	135.637	55.3737
	200	15	5	28	24	19	48.5	74.6425	30.4727
	-8	-8	-7	-6	-9	-9	-7.83333	1.16905	0.477261
	-8	-5	-5	-7	-9	-8	-7	1.67332	0.68313
31
A		878	645	957			826.667	162.211	66.2223
C	69	117	156	221	292	263	186.333	86.8785	35.468
E	47	12	-5	9	6	15	14	17.5727	7.17403
G	252	47	52	26	93	39	84.8333	84.9504	34.6808
H		451	223	636	213	198	344.2	193.54	79.0123
	211	56	298	221	60		169.2	106.957	43.6648
	201	5	17	40	14	24	50.1667	74.8156	30.5433
	-5	-4	-3	-6	-6	-6	-5	1.26491	0.516398
	-6	-6	-7	-8	-8	-6	-6.83333	0.983192	0.401386
32
A		755	617	785			719	89.5991	36.5787
C	69	109	147	200	278	233	172.667	78.6655	32.1151
E	84	17	3	12	14	15	24.1667	29.7148	12.131
G	217	37	62	23	85	38	77	72.0083	29.3973
H		446	200	582	172	230	326	179.405	73.2416
	179	44	267	181	72		148.6	90.5555	36.9691
	139	12	16	27	25	12	38.5	49.6498	20.2694
	2	3	1	-2	6	0	1.66667	2.73252	1.11555
	4	0	1	-2	0	-2	0.166667	2.2286	0.909823
34
A		624	411	633			556	125.654	51.2981
C	36	86	101	158	216	190	131.167	68.3884	27.9194
E	65	14	-3	6	0	5	14.5	25.4146	10.3755
G	207	15	75	10	63	37	67.8333	72.8407	29.7371
H		336	155	472	158	140	252.2	146.837	59.9461
	144	34	198	136	66	261	139.833	83.3653	34.0337
	95	12	10	18	23	16	29	32.6558	13.3317
	-8	-9	-3	-6	-4	-7	-6.16667	2.31661	0.945751
	-7	-9	-8	-6	-2	-9	-6.83333	2.63944	1.07755
35
A		511	380	547			479.333	87.8882	35.8802
C	29	83	103	151	177	193	122.667	62.3463	25.4528
E	80	15	0	12	6	14	21.1667	29.3695	11.99
G	204	24	70	29	63	34	70.6667	67.9637	27.7461
H		314	147	464	150	140	243	143.489	58.579
	125	46	178	143	43	212	124.5	68.7975	28.0865
	103	2	19	29	15	12	30	36.8348	15.0377
	-3	3	-3	-1	-2	0	-1	2.28035	0.930949
	0	-2	-3	-1	0	-1	-1.16667	1.16905	0.477261
37
A		448	357	468			424.333	59.1636	24.1534
C	33	58	91	122	169	146	103.167	52.2204	21.3189
E	80	10	-1	8	16	10	20.5	29.6631	12.1099
G	180	28	71	37	82	37	72.5	56.8322	23.2017
H		280	123	380	107	119	201.8	122.396	49.9678
	104	41	147	125	38	165	103.333	53.5413	21.8581
	92	9	28	17	25	14	30.8333	30.7728	12.563
	0	-2	2	2	2	1	0.833333	1.60208	0.654047
	-4	-2	-1	-2	1	-1	-1.5	1.64317	0.67082
38
A		386	285	403			358	63.7887	26.0416
C	28	45	78	111	131	150	90.5	48.4427	19.7767
E	73	4	-4	17	1	13	17.3333	28.3455	11.572
G	174	36	56	14	46	23	58.1667	58.7347	23.9783
H		232	81	334	85	102	166.8	112.315	45.8525
	92	45	135	109	42	132	92.5	41.0987	16.7785
	55	8	20	21	21	20	24.1667	15.9175	6.49829
	-3	-3	-2	-2	-5	-5	-3.33333	1.36626	0.557773
	-5	-5	-4	-5	-6	-5	-5	0.632456	0.258199
40
A		309	251	301			287	31.4325	12.8323
C	15	57	66	71	137	111	76.1667	42.7851	17.467
E	59	17	-4	0	3	-1	12.3333	24.0139	9.80363
G	152	9	51	14	46	24	49.3333	53.0497	21.6574
H		195	72	251	67	87	134.4	83.5931	34.1267
	72	28	99	66	24	105	65.6667	34.215	13.9682
	35	6	12	18	15	4	15	11.1355	4.54606
	-1	-4	-2	-8	-2	-6	-3.83333	2.71416	1.10805
	-3	-5	-2	0	-5	-8	-3.83333	2.78687	1.13774
41
A	20	221	203	265	119	75	150.5	94.4029	38.5398
C	17	31	56	70	111	95	63.3333	36.2363	14.7934
E	62	12	1	5	4	4	14.6667	23.4748	9.58355
G	138	15	44	14	47	21	46.5	47.0691	19.2159
H		168	63	242	56	64	118.6	83.1553	33.948
	60	30	82	66	28	92	59.6667	26.3338	10.7507
	36	7	16	28	37	6	21.6667	13.9523	5.696
	-2	-6	-2	0	-3	0	-2.16667	2.2286	0.909823
	0	-4	-7	0	-2	-5	-3	2.82843	1.1547
42
A	28	209	185	204	82	61	128.167	80.2382	32.7571
C	11	36	42	63	113	75	56.6667	35.4326	14.4653
E	58	8	1	14	9	7	16.1667	20.9133	8.53782
G	115	11	45	13	47	17	41.3333	39.4648	16.1114
H		151	57	217	44	65	106.8	74.6137	30.4609
	58	32	63	59	27	66	50.8333	16.8454	6.8771
	27	14	17	13	24	3	16.3333	8.57127	3.49921
	1	0	-2	-1	-4	0	-1	1.78885	0.730297
	-4	0	-3	-3	-2	0	-2	1.67332	0.68313
44
A	31	185	134	182	52	84	111.333	65.8108	26.8672
C	6	19	29	41	63	78	39.3333	27.1637	11.0895
E	45	6	2	18	8	4	13.8333	16.2532	6.63534
G	107	7	38	11	41	20	37.3333	36.8275	15.0348
H	16	118	49	173	36	47	73.1667	59.8245	24.4232
	43	25	65	44	10	48	39.1667	19.1564	7.82056
	28	3	13	18	20	9	15.1667	8.79583	3.59088
	-1	0	0	-3	-2	-3	-1.5	1.3784	0.562731
	-3	1	-3	-1	-5	0	-1.83333	2.2286	0.909823

## Sheet: Fig 2d
2(d) Detection of Hag induced ROS production in wild A. thaliana Col-0 leaf strips. The gradient concentrations of subtilomycin 7.5μM, 15μM, and 30μM were applied to pre-incubate with Hag, respectively.
											AVG	SD	SE
				Hag	362	649	568	697	1432		741.6	406.648	166.013
				Hag+15 μM subtilomycin	154	384	147	387	446	298	302.667	126.986	51.8419
				Hag+30 μM subtilomycin	82	273	444	236	210	124	228.167	127.437	52.0259
				Hag+7.5 μM subtilomycin	1189	1470	654	481	1900	182	979.333	651.5	265.974
				Mock	202	172	61	10	0	27	78.6667	86.9567	35.4999
					AVG	SE
				Hag	741.6	166.013
				Hag+7.5 μM subtilomycin	979.333	265.974
				Hag+15 μM subtilomycin	302.667	51.8419
				Hag+30 μM subtilomycin	228.167	52.0259
				Mock	78.6667	35.4999

## Sheet: Fig 2e
(2e) Subtilomycin attenuate Hag induced stomatal closure response. Stomatal response induced by different elicitors, Hag, Hag with subtilomycin, and flg22 (Ps) for 1-hr in Col-0.
ck	width	length	W/L		hag	width	length	W/L		hag+s	width	length	W/L		flg22	width	length	W/L
1	5.43	12.9	0.42093		1	4.5	17.69	0.254381		1	4.7	13.7	0.343066		1	2.5	10.6	0.235849
2	6.55	19.35	0.338501		2	4	17.6	0.227273		2	5.6	15.1	0.370861		2	4.2	12.7	0.330709
3	6.9	14	0.492857		3	5.3	19.59	0.270546		3	4.7	10.4	0.451923		3	2.1	8	0.2625
4	6.7	14.5	0.462069		4	3.6	20.8	0.173077		4	4.3	10.2	0.421569		4	1.6	10.1	0.158416
5	6	12.7	0.472441		5	3.5	16.7	0.209581		5	4.3	12.5	0.344		5	3.3	15.1	0.218543
6	5.7	16.4	0.347561		6	4.7	19.7	0.238579		6	5.2	12.4	0.419355		6	5.1	15.9	0.320755
7	6	11.6	0.517241		7	3.2	15.1	0.211921		7	7.4	9.3	0.795699		7	3.4	12.7	0.267717
8	4.7	12.9	0.364341		8	3.4	17.8	0.191011		8	5	13.1	0.381679		8	3.6	17	0.211765
9	6.2	9.7	0.639175		9	3.1	16.1	0.192547		9	4	13.1	0.305344		9	2.8	13.8	0.202899
10	5.9	9.7	0.608247		10	3.8	17.6	0.215909		10	4.7	10.3	0.456311		10	2.7	13.9	0.194245
11	5.7	12.4	0.459677		11	4.3	17.8	0.241573		11	4.3	9.5	0.452632		11	3.5	16.2	0.216049
12	6.7	14.5	0.462069		12	4.46	20.8	0.214423		12	3.8	14.8	0.256757		12	2.2	13	0.169231
13	5.3	11.3	0.469027		13	4.1	13.5	0.303704		13	3.5	8.1	0.432099		13	4	17.3	0.231214
14	5.3	12.59	0.420969		14	5.2	16.83	0.308972		14	6.2	16.1	0.385093		14	4.4	14.3	0.307692
15	6.6	14.7	0.44898		15	2.4	10.2	0.235294		15	4.7	11.2	0.419643		15	3.6	18.4	0.195652
16	5.87	13.5	0.434815		16	5	14.9	0.33557		16	5.7	16.4	0.347561		16	3.9	12.6	0.309524
17	6.8	15.8	0.43038		17	3.9	17.3	0.225434		17	5	10.2	0.490196		17	2.8	9.9	0.282828
18	7	15.3	0.457516		18	4.6	15.58	0.29525		18	5.9	17.8	0.331461		18	1.9	10.1	0.188119
19	5.36	14.44	0.371191		19	3.5	13.7	0.255474		19	4.9	15.8	0.310127		19	4.5	14.6	0.308219
20	6.73	17.3	0.389017		20	2.8	15.2	0.184211		20	5.6	20.4	0.27451		20	4	19.5	0.205128
21	5.5	13.3	0.413534		21	2.5	13.7	0.182482		21	6.6	16.9	0.390533		21	4.6	19.3	0.238342
22	5.51	13.3	0.414286		22	2.5	12	0.208333		22	6.7	20.1	0.333333		22	2	11.2	0.178571
23	5.1	12.1	0.421488		23	3.6	16.1	0.223602		23	4.9	14.7	0.333333		23	4.6	13.6	0.338235
24	5.5	12.3	0.447154		24	1.4	8.5	0.164706		24	5.8	12.3	0.471545		24	3	12.8	0.234375
25	7.09	16.6	0.427108		25	5.3	17.9	0.296089		25	5.3	11.3	0.469027		25	2.4	9.8	0.244898
26	4.7	10.5	0.447619		26	4.1	8.9	0.460674		26	5.2	16.4	0.317073		26	4.2	14.6	0.287671
27	3.3	7.7	0.428571		27	5.1	17.3	0.294798		27	5	13.6	0.367647		27	2	12.8	0.15625
28	5.5	11.9	0.462185		28	2.1	13.8	0.152174		28	5.3	11.9	0.445378		28	4.2	17.8	0.235955
29	5.2	13.48	0.385757		29	4.2	20.1	0.208955		29	7.8	18.6	0.419355		29	4.5	12.9	0.348837
30	7.4	15	0.493333		30	3.8	16.6	0.228916		30	4	11	0.363636		30	4.1	15.1	0.271523
31	5.3	11.72	0.452218		31	4.2	14.8	0.283784		31	6	15.5	0.387097		31	4.3	13.7	0.313869
32	5.3	14.4	0.368056		32	4.1	15	0.273333		32	3.8	10.3	0.368932					0.247277
33	6.6	16.5	0.4		33	3.1	13.9	0.223022		33	5.6	15	0.373333					0.0560659
			0.441464		34	3.2	15.9	0.201258		34	3.6	9.8	0.367347
			0.0633384					0.24079		35	4.7	10.7	0.439252
								0.0594582		36	6.2	14.2	0.43662
													0.396481
													0.0894472
	ddH2O	Hag	Hag+subtilomycin	flg22
	0.441464	0.24079	0.396481	0.247277
	0.0633384	0.0594582	0.0894472	0.0560659
	elicitors	W/L	SD
	ddH2O	0.441464	0.0633384
	Hag	0.24079	0.0594582
	Hag+subtilomycin	0.396481	0.0894472
	flg22	0.247277	0.0560659

## Sheet: Fig 2g
(g) Inhibition of Hag-induced frk1::LUC expression by subtilomycin in wild type A. thaliana Col-0.
samples	luc-1	luc-2	luc-3	Rluc-1	Rluc-2	Rluc-3	luc-1/Rluc1	luc-2/Rluc2	luc-3/Rluc3	avg	std
Hag-1	182837	188538	188227	158990	135714	122981	1.14999	1.38923	1.53054	1.35659	0.192362
Hag+subtilomycin-1	39769	40437	40210	78605	70083	63243	0.505935	0.576987	0.635802	0.572908	0.0650295
Hag-2	65771	65781	66500	44961	43833	43800	1.46285	1.50072	1.51826	1.49394	0.0283241
Hag+subtilomycin-2	82622	83855	84323	99057	84693	80686	0.834085	0.990105	1.04508	0.956422	0.109454
Hag-3	62563	63221	64125	52954	44589	38784	1.18146	1.41786	1.65339	1.41757	0.235964
Hag+subtilomycin-3	26504	27230	27085	43829	37590	33311	0.604714	0.724395	0.813095	0.714068	0.104574
flg22ps-1	137538	138363	138942	81849	80021	79831	1.68039	1.72908	1.74045	1.71664	0.031907
ddH2O	15365	15727	16070	60944	49610	45812	0.252117	0.317013	0.350781	0.306637	0.050144
flg22ps-2	158538	159416	159691	95772	90110	89822	1.65537	1.76913	1.77786	1.73412	0.068339
ddH2O	36135	37037	37656	219730	184881	158471	0.164452	0.200329	0.237621	0.2008	0.0365867
flg22ps-3	134778	135615	135947	64297	63200	60000	2.09618	2.14581	2.26578	2.16926	0.0872
ddH2O	21713	22361	22749	47804	67420	63995	0.454209	0.331667	0.355481	0.380452	0.0649753
		Hag	Hag+subtilomycin	flg22ps	ddH2O
	rep1	1.35659	0.572908	1.71664	0.306637
	rep2	1.49394	0.956422	1.73412	0.2008
	rep3	1.41757	0.714068	2.16926	0.380452
	avg	1.4227	0.747799	1.87334	0.295963
	SEM	0.068822	0.19397	0.256421	0.0903003
		avg	sem
	Hag	1.4227	0.068822
	Hag+subtilomycin	0.747799	0.19397
	flg22	1.87334	0.256421
	ddH2O	0.295963	0.0903003

## Sheet: Fig 3b
3b Detection of Hag(ex)induced frk1-LUC activity at the present or absent of subtilomycin, respectively.
	Luc1	Luc2	Rluc1	Rluc2	Luc1/Rluc1	Luc2/Rluc2	avg	std
Hag(ex)	6769	6921	3453	3305	1.96032	2.0941	2.02721	0.0945936
Hag(ex)+subtilomycin	2265	2313	2000	1856	1.1325	1.24623	1.18936	0.0804182
flg22(Ps)	5636	5574	1997	1871	2.82223	2.97916	2.90069	0.110961
ddH2O	1939	1926	3356	2880	0.577771	0.66875	0.623261	0.0643318
Hag(ex)	1.96032	2.0941
Hag(ex)+subtilomycin	1.1325	1.24623
flg22(Ps)	2.82223	2.97916
ddH2O	0.577771	0.66875

## Sheet: Fig 3c
3c Detection of flg22(Ps)and flg22(Bs) induced frk1-LUC activity at the present or absent of subtilomycin, respectively.
	elicitors	Luc1	Luc2	Luc3	Rluc1	Rluc2	Rluc3	Luc1/Rluc1	Luc2/Rluc2	Luc3/Rluc3	avg	sd	Normalized avg	Normalized SD
1	flg22(Ps)-1	1634	1568	1618	9214	7981	7175	0.177339	0.196467	0.225505	0.19977	0.0242525	1.9977	0.242525
2	flg22(Ps)+subtilomycin-1	1129	1219	1191	6546	5691	5346	0.172472	0.214198	0.222783	0.203151	0.0269136	2.03151	0.269136
3	flg22(Bs)-1	662	680	674	6314	5387	4885	0.104846	0.12623	0.137973	0.123017	0.0167956	1.23017	0.167956
4	flg22(Bs)+subtilomycin-1	1443	1348	1319	12230	10787	9413	0.117989	0.124965	0.140125	0.127693	0.0113177	1.27693	0.113177
5	Mock-1	1001	1001	934	74968	64677	58473	0.0133524	0.0154769	0.0159732	0.0149342	0.00139216	0.149342	0.0139216
6	flg22(Ps)-2	862	869	861	4619	3962	3612	0.18662	0.219334	0.238372	0.214775	0.0261752	2.14775	0.261752
7	flg22(Ps)+subtilomycin-2	1762	1593	1590	10630	9306	8149	0.165757	0.17118	0.195116	0.177351	0.015622	1.77351	0.15622
8	flg22(Bs)-2	1459	1509	1498	9905	8795	8041	0.147299	0.171575	0.186295	0.16839	0.0196921	1.6839	0.196921
9	flg22(Bs)+subtilomycin-2	1039	996	949	7953	7040	6243	0.130643	0.141477	0.15201	0.141377	0.0106842	1.41377	0.106842
10	Mock-2	749	698	697	28195	25231	23179	0.026565	0.0276644	0.0300703	0.0280999	0.00179279	0.280999	0.0179279
		elicitors			avg	sd
		flg22(Ps)	0.19977	0.214775	2.07273	0.252139
		flg22(Ps)+subtilomycin	0.203151	0.177351	1.90251	0.212678
		flg22(Bs)	0.123017	0.16839	1.45703	0.182439
		flg22(Bs)+subtilomycin	0.127693	0.141377	1.34535	0.11001
		Mock	0.0149342	0.0280999	0.21517	0.0159247

## Sheet: Fig 3d-f
			(d-f)Detection the ROS production induced by Hag, Hag (ex), and flg22 (Bs) at the presence or absence of subtilomycin, respectively.
0													avg	sd	se			0	5	7	9	11	13	15	17	19	21	23	25	27	29	31	33	35	37	39	41	43	45	47	49	51	53	55	57	59
Hag	13	20	11	2	7	0	6	6	14	6	7	8	8.33333	5.44949	1.57313		Hag	8.33333	117.5	420.833	1141.92	1324.5	1146.92	922.833	705.417	599.333	477.333	367.167	301.25	216.917	174	127.083	95.0833	79.25	67.5	46.5833	37.4167	35.25	25.8333	19.8333	18.8333	16.9167	12.75	12.9167	10.4167	5.25
Hag+subtilomycin	3	11	10	3	13	5	12	7	12	14	7	7	8.66667	3.8455	1.1101		Hag+subtilomycin	8.66667	66.3333	208.667	227.75	214.5	184.5	158.167	131.917	129.083	118.75	110.083	100.25	88.3333	79	73.8333	60.3333	57.5833	50.6667	42.3333	34.8333	34.1667	30.25	24.0833	22.9167	24.5	19.75	16.4167	15.25	14.1667
Hagex	7	5	2	5	3	14	4	8	6	4	2	2	5.16667	3.40677	0.983449		Hagex	5.16667	63.5	47.4167	233.5	630.833	876.083	1034	1182.5	1288.58	1370.42	1421.5	1419.92	1396.92	1346.33	1298.83	1235.83	1165.67	1110.17	1019.42	947.167	861.5	786.083	742.917	677.833	626.583	572.833	510.417	445.5	416
Hagex+subtilomycin	-1	3	11	3	7	7	4	6	4	10	2	-1	4.58333	3.80092	1.09723		Hagex+subtilomycin	4.58333	47.5	74.5833	404.333	490.5	558	644.167	723.167	780.5	830.917	857.25	857	851.083	824.333	790.833	731.833	695.75	654.833	590.5	536.833	490.583	433.75	386.25	358.5	312.75	279.5	224.75	210.333	175.25
flg22bs	11	0	2	-2	3	4	10	3	6	2	1	7	3.91667	3.91868	1.13123		flg22bs	3.91667	38.5	132	219.917	239.75	223.5	208	180.083	159	126.25	96.75	77	62.75	53	48.25	44.4167	43	38.0833	35.75	27.6667	30.1667	27	22.0833	19.5833	22.1667	17.3333	17.9167	13	10.5833
flg22bs+subtilomycin	5	4	-1	6	6	2	1	4	11	3	5	3	4.08333	2.99874	0.865661		flg22bs+subtilomycin	4.08333	29.6667	192.417	229.167	214.167	194.083	174.583	159.5	142	117.667	91.5	64.1667	43.3333	32.3333	20.3333	13.0833	13.9167	11.5	10.9167	6.91667	8.58333	9	4.91667	5.58333	6.91667	5.41667	5	3.41667	3.83333
flg22ps	-4	5	-6	-4	1	7	6	-1	-2	4	0	7	1.08333	4.62126	1.33404		flg22ps	1.08333	23.6667	200.25	337.667	275.917	184.167	119.417	82.8333	64.5	44.25	31.8333	21.9167	20.25	12.5	12.9167	7.75	11.3333	9.91667	10.9167	7.58333	9.08333	7.5	6.5	7.08333	7.75	6.66667	7.91667	4.66667	5
ck	-3	0	2	6	0	6	5	-1	-2	4	0	4	1.75	3.16587	0.913908		ck	1.75	20.75	10.9167	9.16667	14.0833	10.3333	3.66667	0.25	4.66667	1.58333	4.83333	0.25	0.0833333	0.75	1.33333	-1.16667	2.25	0.25	0.916667	-0.333333	0.416667	0.5	0.166667	0.583333	1.5	-0.166667	0.166667	-0.416667	-0.833333
5																	SD
A	162	140	115	152	108	94	154	129	100	98	88	70	117.5	29.5466	8.52936		Hag	5.44949	29.5466	613.584	1187.41	1217.34	995.48	813.011	643.544	554.52	465.171	350.142	291.709	210.145	168.231	122.283	85.5543	72.6813	62.7716	41.115	37.778	27.8572	16.585	16.0331	11.3365	9.43358	10.1276	9.29769	8.28425	5.59423
B	57	61	68	51	69	65	52	64	85	69	70	85	66.3333	10.8321	3.12694		Hag+subtilomycin	3.8455	10.8321	155.08	126.659	81.1256	72.2313	62.5239	52.0846	51.4737	41.6503	38.8551	35.8865	28.8013	26.8599	26.0274	21.3556	15.4182	16.3448	14.9261	10.7351	11.777	11.8023	9.39495	10.2554	10.3177	8.89458	8.54356	6.52443	6.4784
C	95	47	62	39	72	59	78	59	59	68	93	31	63.5	19.4399	5.61181		Hagex	3.40677	19.4399	36.2252	226.234	414.955	544.805	667.768	782.559	876.215	912.525	951.776	937.591	927.693	882.675	854.425	805.269	757.443	742.456	659.678	619.709	567.726	539.894	490.402	451.153	411.628	374.504	349.49	322.569	283.075
D	50	42	45	24	25	52	50	67	74	47	45	49	47.5	14.2031	4.10007		Hagex+subtilomycin	3.80092	14.2031	41.821	222.51	283.574	334.211	405.88	429.269	444.543	475.778	490.905	493.847	478.208	457.907	438.166	422.525	385.325	370.445	340.379	316.063	262.7	217.52	215.111	189.67	156.278	152.095	111.756	113.805	87.7353
E	47	58	34	19	55	42	51	51	27	14	31	33	38.5	14.3622	4.14601		flg22bs	3.91868	14.3622	98.3611	154.954	160.336	146.127	135.325	117.265	96.2978	81.6145	63.0399	45.3752	38.5325	37.1116	28.1073	27.5828	22.7876	18.0175	19.1981	11.7731	13.9012	15.003	11.4293	11.9883	11.3445	10.3602	11.8203	8.35573	9.95863
F	30	28	34	37	40	41	24	11	13	34	32	32	29.6667	9.52827	2.75057		flg22bs+subtilomycin	2.99874	9.52827	208.027	201.631	181.598	159.946	143.598	145.21	134.816	120.828	92.8533	71.228	50.8086	33.1397	15.382	12.8591	10.7404	10.7068	11.1066	9.72773	11.3735	8.61289	7.32937	7.90234	11.1637	5.79119	4.82418	5.0535	5.50757
G	24	23	23	17	22	28	29	21	21	23	23	30	23.6667	3.70094	1.06837		flg22ps	4.62126	3.70094	159.519	245.193	206.203	156.367	123.71	84.3185	65.9966	50.7689	32.2627	28.7701	33.1255	22.8175	26.6098	15.9153	21.4956	17.4848	19.6212	16.9032	17.3491	15.5476	22.4114	13.9183	14.0138	13.5937	10.7404	12.1006	8.1909
H	23	27	14	23	20	14	34	19	17	18	20	20	20.75	5.57796	1.61022		ck	3.16587	5.57796	4.10007	5.65418	6.70764	5.21071	6.27163	3.10791	3.42008	2.99874	3.18614	1.91288	3.31548	2.30119	2.74138	2.28963	3.33371	2.86436	1.56428	2.53461	2.81096	2.19504	1.58592	3.36988	3.31662	3.06989	2.2088	3.44986	2.65718
7																	SE	0	5	7	9	11	13	15	17	19	21	23	25	27	29	31	33	35	37	39	41	43	45	47	49	51	53	55	57	59
A	38	73	42	160	253	41	430	2089	61	335	355	1173	420.833	613.584	177.126		Hag	1.57313	8.52936	177.126	342.775	351.416	287.37	287.37	234.696	185.775	160.076	134.283	101.077	84.2093	60.6637	48.5642	35.3001	24.6974	20.9813	18.1206	11.8689	10.9056	8.04168	4.78766	4.62836	3.27255	2.72324	2.92358	2.68401	1.61492
B	242	37	142	250	208	54	165	201	125	74	545	461	208.667	155.08	44.7678		Hag+subtilomycin	1.1101	3.12694	44.7678	36.5634	23.4189	20.8514	20.8514	18.0491	15.0355	14.8592	12.0234	11.2165	10.3595	8.31422	7.75379	7.51346	6.16482	4.45084	4.71833	4.30879	3.09896	3.39972	3.40704	2.71209	2.96049	2.97846	2.56765	2.46631	1.87015
C	30	45	37	14	38	62	31	32	11	37	91	141	47.4167	36.2252	10.4573		Hagex	0.983449	5.61181	10.4573	65.3082	119.787	157.272	157.272	192.768	225.905	252.941	263.423	274.754	270.659	267.802	254.806	246.651	232.461	218.655	214.329	190.433	178.895	163.888	155.854	141.567	130.237	118.827	108.11	100.889	81.7166
D	37	46	43	46	53	175	123	55	114	78	57	68	74.5833	41.821	12.0727		Hagex+subtilomycin	1.09723	4.10007	12.0727	64.2332	81.8607	96.4784	96.4784	117.167	123.919	128.329	137.345	141.712	142.561	138.047	132.186	126.488	121.973	111.234	106.938	98.2588	91.2396	75.8349	62.7927	62.0971	54.7531	45.1135	43.906	32.2613	25.327
E	101	230	141	46	75	224	48	68	100	4	337	210	132	98.3611	28.3944		flg22bs	1.13123	4.14601	28.3944	44.7314	46.2849	42.1833	42.1833	39.065	33.8514	27.7988	23.5601	18.198	13.0987	11.1234	10.7132	8.11389	7.96247	6.5782	5.20119	5.54202	3.3986	4.01292	4.331	3.29935	3.46073	3.27487	2.99073	3.41223	2.87481
F	162	55	277	675	543	102	83	30	45	163	56	118	192.417	208.027	60.0523		flg22bs+subtilomycin	0.865661	2.75057	60.0523	58.2059	52.4228	46.1723	46.1723	41.4532	41.9185	38.9181	34.88	26.8044	20.5617	14.6672	9.56662	4.4404	3.7121	3.10048	3.0908	3.20619	2.80815	3.28324	2.48633	2.11581	2.28121	3.22269	1.67177	1.39262	1.5899
G	197	221	38	72	191	170	90	82	104	620	294	324	200.25	159.519	46.0492		flg22ps	1.33404	1.06837	46.0492	70.7812	59.5256	45.1393	45.1393	35.7119	24.3406	19.0516	14.6557	9.31343	8.30522	9.56249	6.58683	7.6816	4.59434	6.20524	5.04744	5.66416	4.87955	5.00826	4.4882	6.46963	4.01787	4.04543	3.92415	3.10048	2.36451
H	11	11	7	7	7	16	12	11	10	21	10	8	10.9167	4.10007	1.18359		ck	0.913908	1.61022	1.18359	1.63222	1.93633	1.5042	1.5042	1.81046	0.897176	0.987293	0.865661	0.919761	0.552199	0.957097	0.664295	0.791368	0.66096	0.96236	0.826869	0.451569	0.731679	0.811455	0.633652	0.457817	0.972799	0.957427	0.886202	0.637625	0.767062
9
A	173	494	451	2184	1745	235	667	3284	104	420	630	3316	1141.92	1187.41	342.775			Hag		Hag+15 μM subtilomycin		Hag(ex)		Hag(ex)+15 μM subtilomycin		flg22(Bs)		flg22(Bs)+15 μM subtilomycin		Mock
B	257	65	192	265	295	47	213	288	151	98	437	425	227.75	126.659	36.5634		0	8.33333	1.57313	8.66667	1.1101	5.16667	0.98345	4.58333	1.09723	3.91667	1.13123	4.08333	0.86566	1.75	0.91391
C	80	211	175	100	133	177	224	165	103	274	927	233	233.5	226.234	65.3082		5	117.5	8.52936	66.3333	3.12694	63.5	5.61181	47.5	4.10007	38.5	4.14601	29.6667	2.75057	20.75	1.61022
D	140	202	130	220	238	800	392	429	633	470	539	659	404.333	222.51	64.2332		7	420.833	177.126	208.667	44.7678	47.4167	10.4573	74.5833	12.0727	132	28.3944	192.417	60.0523	10.9167	1.18359
E	352	248	164	64	138	387	62	92	244	17	498	373	219.917	154.954	44.7314		9	1141.92	342.775	227.75	36.5634	233.5	65.3082	404.333	64.2332	219.917	44.7314	229.167	58.2059	9.16667	1.63222
F	290	80	227	733	504	93	173	64	108	250	89	139	229.167	201.631	58.2059		11	1324.5	351.416	214.5	23.4189	630.833	119.787	490.5	81.8607	239.75	46.2849	214.167	52.4228	14.0833	1.93633
G	443	358	37	148	409	318	194	139	141	903	652	310	337.667	245.193	70.7812		13	1146.92	287.37	184.5	20.8514	876.083	157.272	558	96.4784	223.5	42.1833	194.083	46.1724	10.3333	1.5042
H	8	10	1	2	11	11	5	3	11	13	20	15	9.16667	5.65418	1.63222		15	922.833	287.37	158.167	20.8514	1034	157.272	644.167	96.4784	208	42.1833	174.583	46.1724	3.66667	1.5042
																	17	705.417	234.696	131.917	18.0491	1182.5	192.768	723.167	117.167	180.083	39.065	159.5	41.4532	0.25	1.81046
11																	19	599.333	185.775	129.083	15.0355	1288.58	225.905	780.5	123.919	159	33.8514	142	41.9185	4.66667	0.89718
A	646	1286	575	2888	2762	398	475	2649	95	290	474	3356	1324.5	1217.34	351.416		21	477.333	160.076	118.75	14.8592	1370.42	252.941	830.917	128.329	126.25	27.7988	117.667	38.9181	1.58333	0.98729
B	224	144	199	251	268	77	181	286	204	95	318	327	214.5	81.1256	23.4189		23	367.167	134.283	110.083	12.0234	1421.5	263.423	857.25	137.345	96.75	23.5601	91.5	34.88	4.83333	0.86566
C	548	1239	749	296	516	532	571	248	198	640	1622	411	630.833	414.955	119.787		25	301.25	101.077	100.25	11.2165	1419.92	274.754	857	141.712	77	18.198	64.1667	26.8044	0.25	0.91976
D	222	268	169	177	300	927	385	489	710	618	646	975	490.5	283.574	81.8607		27	216.917	84.2093	88.3333	10.3595	1396.92	270.659	851.083	142.561	62.75	13.0987	43.3333	20.5617	0.08333	0.5522
E	450	267	180	58	127	400	87	95	311	44	471	387	239.75	160.336	46.2849		29	174	60.6637	79	8.31422	1346.33	267.802	824.333	138.047	53	11.1234	32.3333	14.6672	0.75	0.9571
F	311	78	169	709	357	104	219	64	91	204	87	177	214.167	181.598	52.4228		31	127.083	48.5642	73.8333	7.75379	1298.83	254.806	790.833	132.186	48.25	10.7132	20.3333	9.56662	1.33333	0.6643
G	366	250	31	134	301	245	147	121	139	733	604	240	275.917	206.203	59.5256		33	95.0833	35.3001	60.3333	7.51346	1235.83	246.651	731.833	126.488	44.4167	8.11389	13.0833	4.4404	-1.16667	0.79137
H	16	12	7	4	10	21	14	5	18	18	18	26	14.0833	6.70764	1.93633		35	79.25	24.6974	57.5833	6.16482	1165.67	232.461	695.75	121.973	43	7.96247	13.9167	3.7121	2.25	0.66096
																	37	67.5	20.9813	50.6667	4.45084	1110.17	218.655	654.833	111.234	38.0833	6.5782	11.5	3.10048	0.25	0.96236
13																	39	46.5833	18.1206	42.3333	4.71833	1019.42	214.329	590.5	106.938	35.75	5.20119	10.9167	3.0908	0.91667	0.82687
A	861	1533	536	2296	2530	386	327	1921	86	189	356	2742	1146.92	995.48	287.37		41	37.4167	11.8689	34.8333	4.30879	947.167	190.433	536.833	98.2588	27.6667	5.54202	6.91667	3.20619	-0.33333	0.45157
B	224	111	161	227	236	70	180	236	148	75	291	255	184.5	72.2313	20.8514		43	35.25	10.9056	34.1667	3.09896	861.5	178.895	490.583	91.2396	30.1667	3.3986	8.58333	2.80815	0.41667	0.73168
C	1358	1942	925	527	784	670	726	264	262	881	1742	432	876.083	544.805	157.272		45	25.8333	8.04168	30.25	3.39972	786.083	163.888	433.75	75.8349	27	4.01292	9	3.28324	0.5	0.81146
D	278	269	250	156	339	1034	435	555	701	736	720	1223	558	334.211	96.4784		47	19.8333	4.78766	24.0833	3.40704	742.917	155.854	386.25	62.7927	22.0833	4.331	4.91667	2.48633	0.16667	0.63365
E	447	251	181	66	136	357	75	62	329	45	372	361	223.5	146.127	42.1833		49	18.8333	4.62836	22.9167	2.71209	677.833	141.567	358.5	62.0971	19.5833	3.29935	5.58333	2.11581	0.58333	0.45782
F	325	78	130	618	291	98	210	51	86	145	80	217	194.083	159.946	46.1723		51	16.9167	3.27255	24.5	2.96049	626.583	130.237	312.75	54.7531	22.1667	3.46073	6.91667	2.28121	1.5	0.9728
G	266	144	20	78	164	184	85	38	86	478	492	175	184.167	156.367	45.1393		53	12.75	2.72324	19.75	2.97846	572.833	118.827	279.5	45.1135	17.3333	3.27487	5.41667	3.22269	-0.16667	0.95743
H	5	5	8	4	6	16	11	10	8	16	16	19	10.3333	5.21071	1.5042		55	12.9167	2.92358	16.4167	2.56765	510.417	108.11	224.75	43.906	17.9167	2.99073	5	1.67177	0.16667	0.8862
																	57	10.4167	2.68401	15.25	2.46631	445.5	100.889	210.333	32.2613	13	3.41223	3.41667	1.39262	-0.41667	0.63763
15																	59	5.25	1.61492	14.1667	1.87015	416	81.7166	175.25	25.327	10.5833	2.87481	3.83333	1.5899	-0.83333	0.76706
A	698	1196	412	1611	2139	323	287	1656	73	157	238	2284	922.833	813.011	234.696
B	198	87	157	181	213	58	152	194	121	74	265	198	158.167	62.5239	18.0491
C	1837	2367	1069	663	847	800	827	272	259	1002	1922	543	1034	667.768	192.768
D	293	345	215	155	373	1203	541	628	890	858	775	1454	644.167	405.88	117.167
E	421	289	181	53	120	329	63	64	299	41	329	307	208	135.325	39.065
F	299	89	115	528	290	69	144	62	74	88	69	268	174.583	143.598	41.4532
G	143	87	17	31	59	92	30	24	57	349	381	163	119.417	123.71	35.7119
H	3	-2	2	2	-2	0	2	-5	5	11	13	15	3.66667	6.27163	1.81046
17
A	451	935	336	1023	1733	259	201	1271	57	109	219	1871	705.417	643.544	185.775
B	179	92	111	139	216	50	126	131	92	72	201	174	131.917	52.0846	15.0355
C	2184	2694	1238	769	893	821	973	290	335	1138	2258	597	1182.5	782.559	225.905
D	319	399	302	189	404	1397	669	649	924	993	960	1473	723.167	429.269	123.919
E	376	240	168	45	107	304	55	54	251	38	252	271	180.083	117.265	33.8514
F	285	75	69	472	279	67	107	34	47	92	48	339	159.5	145.21	41.9185
G	110	50	12	22	34	95	12	25	30	202	278	124	82.8333	84.3185	24.3406
H	-2	-2	-3	-3	0	0	2	-2	1	6	0	6	0.25	3.10791	0.897176
19
A	315	742	303	808	1467	233	195	1152	55	101	184	1637	599.333	554.52	160.076
B	160	81	128	132	158	54	104	138	94	75	230	195	129.083	51.4737	14.8592
C	2301	3166	1259	824	924	957	1082	293	331	1289	2349	688	1288.58	876.215	252.941
D	378	415	373	260	441	1480	671	668	1093	980	1051	1556	780.5	444.543	128.329
E	268	233	175	41	108	297	53	50	194	40	195	254	159	96.2978	27.7988
F	200	90	49	374	229	69	80	41	33	69	48	422	142	134.816	38.9181
G	50	38	17	22	22	73	23	10	24	143	219	133	64.5	65.9966	19.0516
H	4	0	2	1	8	3	5	1	9	10	8	5	4.66667	3.42008	0.987293
21
A	195	558	226	665	1181	176	164	875	33	77	156	1422	477.333	465.171	134.283
B	143	98	101	127	141	45	118	124	92	74	206	156	118.75	41.6503	12.0234
C	2540	3227	1346	867	965	922	1213	313	364	1473	2458	757	1370.42	912.525	263.423
D	363	510	373	246	500	1642	726	661	1152	1064	1171	1563	830.917	475.778	137.345
E	203	197	127	25	92	245	50	25	144	28	152	227	126.25	81.6145	23.5601
F	167	67	46	313	182	43	53	43	40	40	30	388	117.667	120.828	34.88
G	21	33	10	13	23	50	8	3	20	92	178	80	44.25	50.7689	14.6557
H	3	1	-2	-3	-2	5	0	1	1	5	5	5	1.58333	2.99874	0.865661
23
A	149	448	196	410	841	145	166	758	30	51	122	1090	367.167	350.142	101.077
B	137	69	101	98	147	57	122	115	89	58	182	146	110.083	38.8551	11.2165
C	2630	3487	1498	821	934	985	1306	375	408	1467	2367	780	1421.5	951.776	274.754
D	377	521	391	258	492	1653	811	636	1235	1090	1186	1637	857.25	490.905	141.712
E	149	115	121	17	59	194	39	29	79	50	101	208	96.75	63.0399	18.198
F	124	66	37	194	148	40	42	24	28	41	26	328	91.5	92.8533	26.8044
G	24	26	5	15	15	37	10	2	10	67	110	61	31.8333	32.2627	9.31343
H	4	2	1	1	1	7	11	7	5	5	8	6	4.83333	3.18614	0.919761
25
A	110	322	175	274	720	145	151	635	16	60	99	908	301.25	291.709	84.2093
B	140	69	99	107	105	52	101	98	65	57	162	148	100.25	35.8865	10.3595
C	2582	3427	1524	909	910	1009	1246	356	374	1510	2391	801	1419.92	937.591	270.659
D	384	498	366	250	506	1665	813	642	1206	1177	1157	1620	857	493.847	142.561
E	106	124	75	15	56	159	32	28	64	52	78	135	77	45.3752	13.0987
F	62	60	29	117	120	19	19	11	22	29	25	257	64.1667	71.228	20.5617
G	17	16	7	2	5	27	7	4	6	34	106	32	21.9167	28.7701	8.30522
H	0	-1	-3	0	0	0	0	1	-1	0	5	2	0.25	1.91288	0.552199
27
A	67	220	160	200	504	100	109	484	12	37	65	645	216.917	210.145	60.6637
B	116	65	104	81	99	39	95	88	64	57	142	110	88.3333	28.8013	8.31422
C	2535	3378	1453	884	893	925	1314	359	381	1482	2390	769	1396.92	927.693	267.802
D	391	470	361	257	525	1664	840	669	1225	1170	1117	1524	851.083	478.208	138.047
E	76	116	41	17	48	112	34	17	58	34	72	128	62.75	38.5325	11.1234
F	39	55	18	90	70	8	8	9	8	11	25	179	43.3333	50.8086	14.6672
G	6	12	0	5	7	22	0	10	6	30	121	24	20.25	33.1255	9.56249
H	-1	1	-3	8	-2	0	0	-1	-5	4	0	0	0.0833333	3.31548	0.957097
29
A	50	200	117	142	377	90	106	390	6	23	57	530	174	168.231	48.5642
B	120	53	86	82	84	44	81	57	66	46	113	116	79	26.8599	7.75379
C	2341	3286	1504	897	871	893	1247	333	353	1366	2263	802	1346.33	882.675	254.806
D	302	491	387	217	548	1522	834	615	1245	1205	1107	1419	824.333	457.907	132.186
E	67	80	50	17	45	110	7	25	36	26	45	128	53	37.1116	10.7132
F	15	48	22	57	44	13	10	10	15	13	17	124	32.3333	33.1397	9.56662
G	4	12	1	6	3	12	-3	-1	2	15	82	17	12.5	22.8175	6.58683
H	3	-1	4	-1	-1	2	-1	2	-3	-1	3	3	0.75	2.30119	0.664295
31
A	53	107	83	85	253	98	91	280	14	22	29	410	127.083	122.283	35.3001
B	121	57	70	58	88	30	98	72	53	51	104	84	73.8333	26.0274	7.51346
C	2297	3138	1463	885	852	814	1224	313	329	1317	2197	757	1298.83	854.425	246.651
D	303	457	357	230	525	1507	838	585	1104	1140	1081	1363	790.833	438.166	126.488
E	60	72	35	17	40	84	29	14	41	35	43	109	48.25	28.1073	8.11389
F	12	38	13	43	33	4	15	7	9	8	15	47	20.3333	15.382	4.4404
G	0	12	0	0	0	13	0	8	1	8	95	18	12.9167	26.6098	7.6816
H	-1	0	2	3	-5	0	4	4	1	0	4	4	1.33333	2.74138	0.791368
33
A	31	105	77	57	176	75	56	207	17	17	34	289	95.0833	85.5543	24.6974
B	102	39	62	61	65	29	80	52	40	45	87	62	60.3333	21.3556	6.16482
C	2173	2974	1324	873	763	763	1206	328	304	1315	2071	736	1235.83	805.269	232.461
D	248	415	325	197	489	1436	775	528	1041	1054	976	1298	731.833	422.525	121.973
E	38	106	40	20	31	77	20	16	40	29	40	76	44.4167	27.5828	7.96247
F	2	41	4	24	29	4	7	7	0	11	6	22	13.0833	12.8591	3.7121
G	1	5	5	6	5	10	-4	2	0	5	57	1	7.75	15.9153	4.59434
H	-4	0	0	0	-4	-1	2	-5	-2	-2	0	2	-1.16667	2.28963	0.66096
35
A	27	81	62	48	126	86	51	155	13	15	24	263	79.25	72.6813	20.9813
B	90	34	51	65	60	45	60	56	44	45	65	76	57.5833	15.4182	4.45084
C	2012	2808	1344	826	728	686	1151	322	295	1170	1959	687	1165.67	757.443	218.655
D	230	381	341	214	525	1313	728	491	916	1024	962	1224	695.75	385.325	111.234
E	67	77	25	17	41	54	36	13	38	18	53	77	43	22.7876	6.5782
F	4	41	11	23	21	12	5	14	8	6	4	18	13.9167	10.7404	3.10048
G	7	5	0	-1	3	12	0	0	3	13	77	17	11.3333	21.4956	6.20524
H	8	0	-2	0	1	3	0	-2	2	6	6	5	2.25	3.33371	0.96236
37
A	15	66	58	33	128	61	52	128	5	21	22	221	67.5	62.7716	18.1206
B	70	27	64	65	45	30	48	54	28	45	74	58	50.6667	16.3448	4.71833
C	1943	2771	1257	794	638	612	1092	283	274	1122	1809	727	1110.17	742.456	214.329
D	257	318	330	161	427	1200	767	461	866	957	935	1179	654.833	370.445	106.938
E	54	54	30	15	25	55	33	17	45	18	40	71	38.0833	18.0175	5.20119
F	-1	32	0	18	23	12	4	2	18	4	5	21	11.5	10.7068	3.0908
G	3	6	-1	2	4	15	7	-5	3	6	62	17	9.91667	17.4848	5.04744
H	0	-4	2	4	4	1	-1	-2	-4	0	4	-1	0.25	2.86436	0.826869
39
A	28	47	27	18	75	50	40	89	7	15	13	150	46.5833	41.115	11.8689
B	61	32	64	37	39	17	42	41	37	25	64	49	42.3333	14.9261	4.30879
C	1778	2351	1207	759	558	541	1004	288	294	1007	1835	611	1019.42	659.678	190.433
D	240	285	267	161	372	1140	665	422	771	875	839	1049	590.5	340.379	98.2588
E	44	53	27	19	32	42	15	15	24	42	33	83	35.75	19.1981	5.54202
F	19	34	4	19	24	12	10	2	1	-2	0	8	10.9167	11.1066	3.20619
G	8	8	1	10	3	11	1	2	4	1	72	10	10.9167	19.6212	5.66416
H	1	1	0	1	-1	2	1	0	5	1	1	-1	0.916667	1.56428	0.451569
41
A	4	32	34	9	53	53	35	84	0	5	13	127	37.4167	37.778	10.9056
B	50	30	45	32	32	31	44	20	23	22	51	38	34.8333	10.7351	3.09896
C	1631	2225	1138	737	405	524	919	241	283	918	1686	659	947.167	619.709	178.895
D	192	265	245	145	344	1051	587	340	779	815	788	891	536.833	316.063	91.2396
E	29	48	34	10	21	38	25	11	24	17	37	38	27.6667	11.7731	3.3986
F	4	35	2	7	15	5	2	5	2	3	-2	5	6.91667	9.72773	2.80815
G	1	2	0	-5	4	12	-2	-4	1	7	57	18	7.58333	16.9032	4.87955
H	0	0	-4	-1	-6	0	3	0	0	0	3	1	-0.333333	2.53461	0.731679
43
A	20	48	31	8	37	50	18	62	12	16	16	105	35.25	27.8572	8.04168
B	53	17	40	23	32	38	34	25	28	23	53	44	34.1667	11.777	3.39972
C	1530	1963	1058	713	365	456	812	200	261	787	1595	598	861.5	567.726	163.888
D	204	212	254	151	390	947	560	356	638	726	733	716	490.583	262.7	75.8349
E	28	53	30	15	34	45	13	11	28	20	37	48	30.1667	13.9012	4.01292
F	4	43	7	6	14	7	5	2	7	0	5	3	8.58333	11.3735	3.28324
G	0	0	4	6	1	12	3	-1	3	4	62	15	9.08333	17.3491	5.00826
H	-1	2	-2	-2	3	7	-3	0	-2	2	1	0	0.416667	2.81096	0.811455
45
A	10	46	24	12	44	29	24	46	8	8	10	49	25.8333	16.585	4.78766
B	41	26	26	28	37	15	36	27	12	28	57	30	30.25	11.8023	3.40704
C	1365	1942	956	600	347	372	751	241	184	738	1403	534	786.083	539.894	155.854
D	161	245	216	136	330	768	538	360	540	648	641	622	433.75	217.52	62.7927
E	44	52	20	8	9	39	21	5	24	34	36	32	27	15.003	4.331
F	11	30	0	12	14	0	5	-1	12	6	5	14	9	8.61289	2.48633
G	4	2	1	0	0	1	1	8	-5	9	54	15	7.5	15.5476	4.4882
H	-1	0	0	0	6	-1	0	0	0	-1	-1	4	0.5	2.19504	0.633652
47
A	5	37	18	10	21	21	9	40	9	1	13	54	19.8333	16.0331	4.62836
B	44	28	31	23	32	15	20	27	9	21	25	14	24.0833	9.39495	2.71209
C	1232	1728	919	627	328	352	732	201	205	743	1381	467	742.917	490.402	141.567
D	145	189	191	105	293	780	464	288	554	624	547	455	386.25	215.111	62.0971
E	29	40	15	3	14	34	23	12	14	18	25	38	22.0833	11.4293	3.29935
F	5	22	4	1	8	0	1	-1	-5	2	8	14	4.91667	7.32937	2.11581
G	0	0	-1	0	4	5	-6	-1	-2	-2	77	4	6.5	22.4114	6.46963
H	-2	0	2	3	0	2	-2	0	1	-1	0	-1	0.166667	1.58592	0.457817
49
A	8	36	15	12	26	21	15	37	6	7	11	32	18.8333	11.3365	3.27255
B	37	25	27	26	11	8	29	8	17	19	32	36	22.9167	10.2554	2.96049
C	1074	1608	838	545	341	314	709	189	181	597	1294	444	677.833	451.153	130.237
D	142	189	195	88	318	664	439	245	462	599	542	419	358.5	189.67	54.7531
E	29	34	21	2	11	34	7	5	21	16	18	37	19.5833	11.9883	3.46073
F	0	26	4	1	16	4	0	0	4	8	0	4	5.58333	7.90234	2.28121
G	-2	2	7	5	5	4	1	2	-1	2	50	10	7.08333	13.9183	4.01787
H	-4	0	8	1	5	0	2	0	1	0	-3	-3	0.583333	3.36988	0.972799
51
A	8	37	13	8	23	20	14	23	7	14	8	28	16.9167	9.43358	2.72324
B	41	30	34	15	18	15	29	10	17	17	30	38	24.5	10.3177	2.97846
C	966	1518	845	578	328	260	599	175	180	530	1106	434	626.583	411.628	118.827
D	128	161	165	108	269	584	394	282	402	492	469	299	312.75	156.278	45.1135
E	41	35	21	7	13	29	15	8	22	12	30	33	22.1667	11.3445	3.27487
F	1	32	1	11	27	4	-1	7	0	1	-1	1	6.91667	11.1637	3.22269
G	8	0	0	3	4	9	1	2	-1	14	50	3	7.75	14.0138	4.04543
H	3	4	0	-1	0	0	0	4	3	9	-4	0	1.5	3.31662	0.957427
53
A	10	23	11	3	20	17	2	33	0	4	9	21	12.75	10.1276	2.92358
B	17	25	21	27	17	5	19	15	11	14	39	27	19.75	8.89458	2.56765
C	908	1297	753	513	302	220	584	148	178	494	1109	368	572.833	374.504	108.11
D	85	170	147	99	219	489	380	223	348	549	402	243	279.5	152.095	43.906
E	32	40	15	8	19	23	12	3	15	12	10	19	17.3333	10.3602	2.99073
F	0	18	0	8	13	0	5	0	1	7	8	5	5.41667	5.79119	1.67177
G	11	0	-1	4	4	1	5	-2	-2	7	48	5	6.66667	13.5937	3.92415
H	1	-1	-1	-1	3	-4	7	0	0	-1	0	-5	-0.166667	3.06989	0.886202
55
A	10	17	18	7	20	23	4	24	4	-2	5	25	12.9167	9.29769	2.68401
B	18	6	13	27	16	12	10	13	7	18	36	21	16.4167	8.54356	2.46631
C	802	1277	605	448	284	202	577	135	138	374	937	346	510.417	349.49	100.889
D	78	134	113	94	194	382	311	223	258	404	324	182	224.75	111.756	32.2613
E	31	31	23	7	6	37	10	-1	14	13	17	27	17.9167	11.8203	3.41223
F	0	16	5	2	10	8	7	3	-2	4	5	2	5	4.82418	1.39262
G	14	2	7	-1	11	-1	-1	5	2	5	37	15	7.91667	10.7404	3.10048
H	0	2	-2	3	-3	0	0	-1	-3	4	1	1	0.166667	2.2088	0.637625
57
A	8	20	11	8	19	18	5	11	0	1	0	24	10.4167	8.28425	2.39146
B	17	12	29	17	7	7	14	14	8	17	23	18	15.25	6.52443	1.88344
C	587	1151	562	389	231	159	482	138	129	300	934	284	445.5	322.569	93.1175
D	79	145	91	89	194	357	269	204	193	438	315	150	210.333	113.805	32.8526
E	25	31	10	7	7	19	12	14	14	3	5	9	13	8.35573	2.41209
F	3	15	-4	-1	5	2	4	4	3	10	0	0	3.41667	5.0535	1.45882
G	1	0	-1	1	5	1	-6	0	-1	5	41	10	4.66667	12.1006	3.49314
H	-4	0	1	0	-1	0	9	-2	-2	0	-5	-1	-0.416667	3.44986	0.995888
59
A	0	11	10	-1	15	2	5	10	-1	-1	4	9	5.25	5.59423	1.61492
B	18	18	24	17	19	9	12	9	1	8	15	20	14.1667	6.4784	1.87015
C	584	1002	554	388	220	180	452	121	120	285	835	251	416	283.075	81.7166
D	75	108	99	89	137	270	237	170	172	352	269	125	175.25	87.7353	25.327
E	27	29	4	2	4	24	5	3	5	8	7	9	10.5833	9.95863	2.87481
F	1	20	2	4	7	1	0	2	1	0	5	3	3.83333	5.50757	1.5899
G	3	12	-2	0	5	1	5	0	-1	0	27	10	5	8.1909	2.36451
H	-1	1	2	-4	4	-1	1	-5	-4	-1	-2	0	-0.833333	2.65718	0.767062

[truncated: 8 more sheets: Fig 3g, Fig 3h-k, Fig 4e-f, Fig 5a-b, Suppplemental Fig 8, supplementary fig 9A, supplementary fig 9B, Supplementary Fig 15]
